# Supplementary material for: Effects of Dietary Alfalfa Meal Supplementation on the Growth Performance, Nutrient Apparent Digestibility, Serum Parameters, and Intestinal Microbiota of Raccoon Dogs (Nyctereutes procyonoides)
Source: Animals (Basel). 2024 Feb 15;14(4):623. doi: 10.3390/ani14040623 (PMC10886288; doi:10.3390/ani14040623)
Supplement: Supplementary file 1 [file animals-14-00623-s001.zip]

Archive with 1 entries (1 files):
- animals-2842678-supplementary.pdf
